# Supplementary material for: Epidemiology of Dermatomyositis and Other Idiopathic Inflammatory Myopathies in Northern Spain
Source: Biomedicines. 2025 Oct 17;13(10):2537. doi: 10.3390/biomedicines13102537 (PMC12562039; doi:10.3390/biomedicines13102537)
Supplement: Supplementary file 1 [file biomedicines-13-02537-s001.zip]

Archive with 1 entries (1 files):
- biomedicines-3884842-supplementary.pdf
